# Supplementary material for: Complete Mitochondrial Genome of Phoxinus grumi (Cypriniformes: Leuciscidae): Characterization and Phylogenetic Position
Source: Genes (Basel). 2026 May 30;17(6):635. doi: 10.3390/genes17060635 (PMC13299415; doi:10.3390/genes17060635)
Supplement: Supplementary file 1 [file genes-17-00635-s001.zip]

Archive with 3 entries (3 files):
- Figure S1 and S2.pdf
- Table S1.pdf
- Table S2.pdf
